# Supplementary material for: Matching the Sensory Analysis of Serpa PDO Cheese with the Volatile Profiles—A Preliminary Study
Source: Foods. 2025 Apr 25;14(9):1509. doi: 10.3390/foods14091509 (PMC12072146; doi:10.3390/foods14091509)
Supplement: Supplementary file 1 [file foods-14-01509-s001.zip]

Archive with 5 entries (4 files):
- Supplementary file/
- Supplementary file/Table S2.xlsx
- Supplementary file/Table S3.xlsx
- Supplementary file/Tables S1.docx
- Supplementary file/Tables S4.docx
