# Supplementary material for: Matching the Sensory Analysis of Serpa PDO Cheese with the Volatile Profiles—A Preliminary Study
Source: Foods. 2025 Apr 25;14(9):1509. doi: 10.3390/foods14091509 (PMC12072146; doi:10.3390/foods14091509)
Supplement: Supplementary file 1 [file foods-14-01509-s001.zip › Supplementary file/Table S2.xlsx]

## Sheet: Table S1
Table S2.	Volatile compounds tentatively identified in Serpa cheese samples, their corresponding Kovats index, odor descriptors, odor threshold and similarity index (SI)
Family	Compounds #	RT (min)	Tentative Identification	Molecular Formula	LRI Exp.	LRI Theor.	Odor Description (REF1)	Odor Threshold (REF2)	SI	REF1	REF2
Alcohol	3	5.357	Ethanol	C₂H₆O	943	944	Alcoholic, ethereal, medicinal	0.1-5,058 ppm	91	https://www.thegoodscentscompany.com/data/rw1000511.html	https://www.carlroth.com/medias/SDB-T171-AU-EN.pdf?context=bWFzdGVyfHNlY3VyaXR5RGF0YXNoZWV0c3wyNzIwNTJ8YXBwbGljYXRpb24vcGRmfGgwYy9oYzMvOTE0OTM3NTQ3OTgzOC9TREJfVDE3MV9BVV9FTi5wZGZ8YTVkMjM3NDhmMTYyNzdhMTRhMzhkMTg2ZDAwMTg5NTQ2NjgzYjU4MDA4ZGY4YzY3MzdiZjJmMjVjNTk3MmFkMw
	8	7.858	2-Butanol	C₄H₁₀O	1032	1030	Sweet apricot	0.22 ppm	96	https://www.thegoodscentscompany.com/data/rw1012951.html	https://www.chemicalbook.com/ProductChemicalPropertiesCB0751661_EN.htm
	14	10.463	Isobutanol	C4H10O	1110	1108	Ethereal, winey, fusel, whiskey	1.6 ppm	95	https://www.thegoodscentscompany.com/data/rw1028231.html	https://www.carlroth.com/medias/SDB-6772-MT-EN.pdf?context=bWFzdGVyfHNlY3VyaXR5RGF0YXNoZWV0c3wyODczOTN8YXBwbGljYXRpb24vcGRmfGg4ZC9oYTYvOTE0NjQxNTYxMTkzNC9TREJfNjc3Ml9NVF9FTi5wZGZ8OTE0NDgyOGY4NWYyOGE0ZjI5M2YzNDVkMjE2MTE4ZGRiNzkwMjY2ZDliMWJmZjRiNTdiNjdjNjMxZjJlYjI0Yw
	16	11.151	2-Pentanol	C5H12O	1131	1130	Alcoholic, fusel, fermented, chocking and musty with sweet white wine top notes with over ripe banana and yellow apple nuances	ND	90	https://www.thegoodscentscompany.com/data/rw1035821.html
	18	11.872	1-Butanol	C₄H₁₀O	1153	1152	Fusel, oily, sweet, balsamic, whiskey	0.83 ppm	97	https://www.thegoodscentscompany.com/data/rw1029131.html	https://pubchem.ncbi.nlm.nih.gov/compound/1-Butanol#section=Surface-Tension
	26	13.857	Isoamyl alcohol	C5H12O	1213	1215	Fusel, alcoholic, pungent, etherial, cognac, fruity, banana and molasses	0.042 ppm	96	https://www.thegoodscentscompany.com/data/rw1014671.html	https://www.chemicalbook.com/ProductChemicalPropertiesCB8852971_EN.htm#:~:text=The%20air%20odor%20threshold%20for,for%20exposure%20to%20this%20chemical.&text=Clear%2C%20colorless%20liquid%20with%20a%20pungent%20odor.
	34	15.689	1H,1H,2H,2H-Perfluorooctan-1-ol	C8H5F13O	1272	-	ND	ND	90
	44	17.302	2-Heptanol	C7H16O	1324	1326	Fresh, lemongrass, herbal, sweet, floral, fruity, green	41 ppb	89	https://www.thegoodscentscompany.com/data/rw1025621.html	https://www.chemicalbook.com/ChemicalProductProperty_EN_CB3313259.htm
	48	18.029	1H,1H,2H,2H-Perfluorooctan-1-ol	C8H5F13O	1349	-	ND	ND	86
	59	19.691	2-Butoxyethanol	C6H14O2	1407	1405	Mild ether	0.1ppm	92	https://pubchem.ncbi.nlm.nih.gov/compound/2-Butoxyethanol#section=Computed-Properties	https://www.ncbi.nlm.nih.gov/books/NBK594627/table/ch3.tab3/?report=objectonly
	68	22.252	2-Ethylhexanol	C8H18O	1500	1496	Citrus, fresh, floral, sweet	0.138 ppm	93	https://www.thegoodscentscompany.com/data/rw1015291.html	https://www.ncbi.nlm.nih.gov/pmc/articles/PMC6499367/pdf/JOH2-61-19.pdf
	76	24.524	trans,trans-2,4-Hexadien-1-ol	C6H10O	1590	1588	Fresh green, pineapple herbal	0.787 ppm	88	https://www.thegoodscentscompany.com/data/rw1044441.html	https://www.vcf-online.nl/VcfCompoundDetails.cfm?volatkey=0203850400
	80	25.2	trans-2-octenol	C8H16O	1617	1620	Green, citrus, vegetable, fatty	40-840 ppb	82	https://www.thegoodscentscompany.com/data/rw1048181.html	https://www.chemicalbook.com/ChemicalProductProperty_EN_CB6304926.htm
	84	26.232	Furfuryl alcohol	C5H6O2	1660	1660	Faint burning odor, burnt	8 ppm	87	https://pubchem.ncbi.nlm.nih.gov/compound/Furfuryl-alcohol#section=Kovats-Retention-Index	https://www.nj.gov/health/eoh/rtkweb/documents/fs/0954.pdf
	90	27.715	Methionol	C4H10OS	1721	1719	SuIfureous, onion-like, powerful, sweet, soup or meat-like	1-3 ppm	95	https://www.thegoodscentscompany.com/data/rw1009051.html	Li C, Sun J, Fu C, Yu B, Liu SQ, Li T, Huang D. Synthesis and evaluation of odour-active methionyl esters of fatty acids via esterification and transesterification of butter oil. Food Chem. 2014, 145:796-801. doi: 10.1016/j.foodchem.2013.08.124.
	97	28.856	1-Decanol	C10H22O	1772	1771	Sweet, fat-like odor, floral, fruity (like orange flowers)	0.006 ppm	94	https://pubchem.ncbi.nlm.nih.gov/compound/1-Decanol#section=Color-Form	https://haz-map.com/Agents/1895
	104	30.115	1-Phenyl-2-propanol	C9H12O	1829	1882	Floral, green, sweet, earthy	ND	94	https://www.thegoodscentscompany.com/data/rw1034171.html
	109	31.218	Benzyl Alcohol	C7H8O	1881	1880	Sweet, floral, fruity	5.5 ppm	94	https://www.thegoodscentscompany.com/data/rw1001652.html	https://pubchem.ncbi.nlm.nih.gov/compound/Benzyl-Alcohol#section=Polymerization
	115	31.879	Phenethyl alcohol	C8H10O	1922	1925	Sweet, floral, fresh and bready with a rosey honey nuance	7.02 ppm	89	https://www.thegoodscentscompany.com/data/rw1010052.html	https://haz-map.com/Agents/3158
	120	32.599	1-Dodecanol	C12H26O	1980	1981	Coconut, honey, soapy, waxy, earthy, fatty	7.1 ppb	86	https://www.thegoodscentscompany.com/data/rw1014272.html#:~:text=Odor%3A%20coconut%3B%20honey%3B%20soapy,%3B%20waxy%3B%20earthy%3B%20fatty.	https://pubchem.ncbi.nlm.nih.gov/compound/Lauryl-Alcohol#section=Heat-of-Vaporization
	75	24.212	2,3-Butanediol	C4H10O2	1578	1576	Fruity, creamy, buttery	ND	88	https://www.thegoodscentscompany.com/data/rw1161171.html
Aldehyde	12	9.561	Hexanal	C6H12O	1083	1082	Fruity, strong, green grass, sharp, aldehyde odor	1.1 ppt	83	https://www.thegoodscentscompany.com/data/rw1011071.html	Yang DS, Shewfelt RL, Lee KS, Kays SJ. Comparison of odor-active compounds from six distinctly different rice flavor types. J Agric Food Chem. 2008 Apr 23;56(8):2780-7. doi: 10.1021/jf072685t.
	58	19.374	Nonanal	C9H18O	1395	1402	Orange-rose, floral, waxy, green	2.6 ppt	88	https://pubchem.ncbi.nlm.nih.gov/compound/Nonanal#section=Color-Form	Yang DS, Shewfelt RL, Lee KS, Kays SJ. Comparison of odor-active compounds from six distinctly different rice flavor types. J Agric Food Chem. 2008 Apr 23;56(8):2780-7. doi: 10.1021/jf072685t.
	61	20.36	trans-2-octenal	C8H14O	1432	1432	Nutty, cooked flour	2.7 ppt	92	Yang DS, Shewfelt RL, Lee KS, Kays SJ. Comparison of odor-active compounds from six distinctly different rice flavor types. J Agric Food Chem. 2008 Apr 23;56(8):2780-7. doi: 10.1021/jf072685t.	Yang DS, Shewfelt RL, Lee KS, Kays SJ. Comparison of odor-active compounds from six distinctly different rice flavor types. J Agric Food Chem. 2008 Apr 23;56(8):2780-7. doi: 10.1021/jf072685t.
	70	22.877	Benzaldehyde	C₇H₆O	1526	1525	Almond, cherry, stone	85 ppt	84	https://www.thegoodscentscompany.com/data/rw1001491.html	Yang DS, Shewfelt RL, Lee KS, Kays SJ. Comparison of odor-active compounds from six distinctly different rice flavor types. J Agric Food Chem. 2008 Apr 23;56(8):2780-7. doi: 10.1021/jf072685t.
Alkane	6	6.919	Decane	C10H22	1003	1000	Gasoline-like	11 ppm	96	https://pubchem.ncbi.nlm.nih.gov/compound/Decane#section=Experimental-Properties	https://pubchem.ncbi.nlm.nih.gov/compound/Decane
	10	8.959	3-Methyldecane	C11H24	1065	1070	Liquid with a pungent acrid odor	ND	86	https://pubchem.ncbi.nlm.nih.gov/compound/3-Methyldecane#section=Computed-Properties
	13	9.826	Undecane	C11H24	1091	1100	Faint odor	ND	97	https://pubchem.ncbi.nlm.nih.gov/compound/Undecane#section=Color-Form
Amide	96	28.435	Acetamide	C₂H₅NO	1754	1763	Mousy odor	140-160 ppm	83	https://pubchem.ncbi.nlm.nih.gov/compound/Acetamide#section=Heat-of-Vaporization	https://pubchem.ncbi.nlm.nih.gov/compound/Acetamide#section=Heat-of-Vaporization
	98	28.953	Formamide	CH3NO	1776	1772	Faint odor of ammonia	ND	87	https://pubchem.ncbi.nlm.nih.gov/compound/Formamide
Carboxylic acid	54	18.882	2-Ethylbutyric acid	C6H12O2	1379	-	Acidic, fruity and dairy with a tropical nuance	ND	81	https://www.thegoodscentscompany.com/data/rw1021031.html
	64	20.851	Acetic acid	C2H4O2	1450	1445	Vinegar, pungent, acid, fruit, sour	0.21-1 ppm	91	https://www.thegoodscentscompany.com/data/rw1097191.html	https://pubchem.ncbi.nlm.nih.gov/compound/Acetic-Acid#section=Ionization-Potential
	72	23.196	Propanoic acid	C3H6O2	1537	1534	Sharp rancid odor (disagreeable)	0.16 ppm	81	https://pubchem.ncbi.nlm.nih.gov/compound/Propionic-Acid#section=Ionization-Potential	https://www.univarsolutions.com/propionic-acid-607288
	74	23.971	Isobutyric acid	C4H8O2	1568	1562	Sweet, apple-like, butter, cheese, rancid	8 ppm	93	https://www.thegoodscentscompany.com/data/rw1002281.html	https://haz-map.com/Agents/3459
	81	25.398	Butanoic acid	C4H8O2	1626	1624	Rancid, butter-like	0.001 ppm	82	https://pubchem.ncbi.nlm.nih.gov/compound/Butyric-Acid#section=Use-Classification	https://cameochemicals.noaa.gov/chris/BRA.pdf
	86	26.436	Isovaleric acid	C5H10O	1669	1666	Rancid, cheesy, sweaty	0.0015 ppm	82	https://pubchem.ncbi.nlm.nih.gov/compound/Isovaleric-acid#section=Decomposition	https://haz-map.com/Agents/5737
	93	28.051	Valeric acid	C5H10O2	1736	1733	Waxy, rancid, cheesy-like, sweat	0.16 ppb	97	https://www.thegoodscentscompany.com/data/rw1009341.html	file:///C:/Users/emecha/Desktop/9-6_Pentanoic%20acid_CAS%20109-52-4.pdf
	102	29.542	4-Methylvaleric acid	C6H12O2	1802	1800	Sour, penetrating odour, pungent, cheese-like	0.0004ppm	88	https://www.thegoodscentscompany.com/data/rw1036331.html	https://www.chemicalbook.com/ChemicalProductProperty_EN_CB1483316.htm
	105	30.45	Caproic acid	C6H12O2	1845	1839	Cheesy, sweat-like, goaty	6000 ppm	83	https://www.thegoodscentscompany.com/data/rw1008541.html	https://www.haz-map.com/Agents/5532
	108	31.006	2-Methylcaproic acid	C7H14O2	1870	1757	Fruity, cheesy, creamy, oily, fatty lard	920 ppb-2.7ppm	95	https://www.thegoodscentscompany.com/data/rw1035421.html#:~:text=2%2DMETHYLHEXANOIC%20ACID%20has%20a,either%20savory%20or%20sweet%20applications.&text=Award%2Dwinning%20UK%20chemical%20manufacturer,and%20high%2Dimpact%20aroma%20chemicals	https://www.chemicalbook.com/ChemicalProductProperty_EN_CB1421374.htm
	113	31.687	5-Hexenoic acid	C6H10O2	1906	1885	Green like grass, fruity, cheesy, musty, waxy, ripe, heavy, and slightly buttery. Use in fruity cheese like Blue Cheese/Swiss Cheese or a smaller amount in Cheddar cheese.	ND	93	https://www.thegoodscentscompany.com/data/rw1445951.html
	114	31.846	4-Hexenoic acid	C6H10O2	1919	1923	ND	ND	88
	116	31.965	4-Methylhexanoic acid	C7H14O2	1929	1936	Fatty caprylic	ND	87	https://www.thegoodscentscompany.com/data/rw1554401.html
	118	32.296	Heptanoic acid	C7H14O2	1955	1956	Cheesy, waxy, sweaty, bitter, rancid, fermented	640 ppb	90	https://www.thegoodscentscompany.com/data/rw1008501.html	https://www.haz-map.com/Agents/5498
	124	33.353	Caprylic acid	C8H16O2	ND*	2046	Unpleasant, Oily, Fatty, Rancid	910 ppb	83	https://www.thegoodscentscompany.com/data/rw1009091.html	https://pubchem.ncbi.nlm.nih.gov/compound/Octanoic-Acid#section=Heat-of-Combustion
	128	34.058	Sorbic acid	C6H8O2	ND*	2150	Faint odor	ND	95	https://pubchem.ncbi.nlm.nih.gov/compound/Sorbic-Acid
	129	34.119	Sorbic acid (isomer)	C6H8O2	ND*	2150	Faint odor	ND	93	https://pubchem.ncbi.nlm.nih.gov/compound/Sorbic-Acid
	130	34.289	Nonanoic acid	C9H18O2	ND*	2174	Waxy, fatty, Cheese	3-9 ppm	92	https://www.thegoodscentscompany.com/data/rw1012131.html	https://pubchem.ncbi.nlm.nih.gov/compound/Nonanoic-Acid#section=Viscosity
	134	35.241	n-Capric acid	C10H20O2	ND*	2288	Rancid, sour, fatty, citrus	2.2-102 ppm	93	https://www.thegoodscentscompany.com/data/rw1007741.html	https://www.thegoodscentscompany.com/data/rw1007741.html; https://pubchem.ncbi.nlm.nih.gov/compound/Capric-Acid#section=KEGG-ID
	135	35.85	Caproleic acid	C10H18O2	ND*	2369	Waxy, green, fatty, soapy with a slight creamy cheese type nuance	ND	91	https://www.thegoodscentscompany.com/data/rw1018301.html;
	136	36.318	Undecanoic acid	C11H22O2	ND*	2398	waxy creamy cheesy fatty coconut	ND	92	https://www.thegoodscentscompany.com/data/rw1008061.html
	140	37.401	Benzoic Acid	C₇H₆O₂	ND*	2433	Faint, balsam, urine	ND	91	https://www.thegoodscentscompany.com/data/rw1033731.html
	141	37.524	Lauric acid	C12H24O2	ND*	2474	Mild, Fatty, Coconut	0.042 ppb	96	https://www.thegoodscentscompany.com/data/rw1008181.html	https://www.jstage.jst.go.jp/article/jhes/21/1/21_1/_pdf
	143	38.36	Phenylpropanedioic acid	C9H8O4	ND*	-	Odorless	ND	91	https://pubchem.ncbi.nlm.nih.gov/compound/Phenylmalonic-acid
	144	39.465	Myristic acid	C14H28O2	ND*	2681	Faint with no rancidity	10 ppm	82	https://pubchem.ncbi.nlm.nih.gov/compound/Myristic-Acid	https://pubchem.ncbi.nlm.nih.gov/compound/Myristic-Acid#section=Ionization-Efficiency
Cyclic hydrocarbon	25	13.608	n-Propylbenzene	C9H12	1205	1207	Alcohol-like	ND	89	https://www.agilent.com/cs/library/msds/EPA-1045-1_NAEnglish.pdf
	30	14.911	Sec-butylbenzene	C10H14	1246	1248	ND	ND	81
	31	15.219	Styrene	C8H8	1256	1251	Sweet, balsamic, floral, plastic	0.32 ppm	80	https://www.thegoodscentscompany.com/data/rw1009281.html	https://www.epa.gov/sites/default/files/2020-05/documents/styrene_update_2a.pdf
	32	15.317	Cumene	C9H12	1259	1161	Sharp, penetrating, aromatic odor, gasoline-like	0.088 ppm	88	https://pubchem.ncbi.nlm.nih.gov/compound/Cumene#section=Computed-Properties	https://www.epa.gov/sites/default/files/2016-09/documents/cumene.pdf
	36	15.951	1,2,4-Trimethylbenzene	C9H12	1280	1280	Aromatic sweet odor	0.4 ppm	94	https://pubchem.ncbi.nlm.nih.gov/compound/1_2_4-Trimethylbenzene#section=Physical-Description	https://nj.gov/health/eoh/rtkweb/documents/fs/2716.pdf
	39	16.587	p-Diethylbenzene	C10H14	1300	1293	Aromatic, like benzene, like toluene	ND	93	https://pubchem.ncbi.nlm.nih.gov/compound/1_4-Diethylbenzene
	41	16.844	1,3-Diethylbenzene	C10H14	1309	1310	ND	0.07 ppm	85		https://www.chemicalbook.com/ChemicalProductProperty_EN_CB2194008.htm
	42	16.943	n-Butylbenzene	C10H14	1312	1304	Alcohol-like	ND	88	https://www.agilent.com/cs/library/msds/RAB-016M1000_NAEnglish.pdf
	49	18.122	2-Ethyl-p-xylene	C10H14	1353	1354	ND	ND	95
	52	18.566	4-Ethyl-o-xylene	C10H14	1368	1371	ND	ND	94
	95	28.356	p-Dimethoxybenzene	C8H10O2	1750	1752	Sweet clover odor, nut-like aroma	ND	81	https://pubchem.ncbi.nlm.nih.gov/compound/1_4-Dimethoxybenzene#section=Experimental-Properties
	121	32.842	Phenol	C6H6O	2000	2008	Sweet and tarry	0.04 ppm	97	https://pubchem.ncbi.nlm.nih.gov/compound/Phenol	https://chemicalinsights.org/wp-content/uploads/2022/03/TB340_Phenol.pdf
	125	33.548	p-Cresol	C7H8O	ND*	2087	Phenolic, narcissus, animal, mimosa	0.2ppm	96	https://www.thegoodscentscompany.com/data/rw1003851.html	https://cameochemicals.noaa.gov/chris/CSO.pdf
	126	33.625	m-Cresol	C7H8O	ND*	2091	Sweet tarry odor, medicinal-leathery, phenolic	0.68ppm	85	https://pubchem.ncbi.nlm.nih.gov/compound/m-Cresol	https://cameochemicals.noaa.gov/chris/CRL.pdf
	139	37.279	Indole	C8H7N	ND*	2420	Pungent, floral, naphthyl, fecal, animal, musty	23 ppb	88	https://www.thegoodscentscompany.com/data/rw1006511.html	https://www.awri.com.au/wp-content/uploads/2021/01/s2193.pdf
	142	37.766	3-Methylindole	C9H9N	ND*	2516	Animal, warm, sweet, over-ripe fruit	0.03 ppb	90	https://www.thegoodscentscompany.com/data/rw1006331.html	https://doi.org/10.1016/j.jes.2022.06.025
Ester	1	4.248	Ethyl Acetate	C4H8O2	900	899	Ethereal, fruity, sweet, weedy, green	3.9 ppm	97	https://www.thegoodscentscompany.com/data/rw1004691.html	https://pubchem.ncbi.nlm.nih.gov/compound/Ethyl-Acetate#section=Surface-Tension
	5	6.624	Sec-butyl acetate	C6H12O2	993	993	Solvent, pleasant, fruity, banana	0.31ppm	92	https://www.thegoodscentscompany.com/data/rw1039911.html	https://pubchem.ncbi.nlm.nih.gov/compound/31272#section=Ionization-Potential
	9	8.168	Ethyl butyrate	C6H12O2	1041	1040	Pineapple-like odor	0.015ppm	93	https://pubchem.ncbi.nlm.nih.gov/compound/Ethyl-butyrate#section=InChIKey	https://cameochemicals.noaa.gov/chris/EBR.pdf
	11	9.196	Ethyl isovalerate	C7H14O2	1072	1703	Strong odor similar to apples	ND	84	https://pubchem.ncbi.nlm.nih.gov/compound/Ethyl-isovalerate
	15	10.92	Isoamyl acetate	C7H14O2	1124	1125	Banana odor	0.22 ppm	94	https://pubchem.ncbi.nlm.nih.gov/compound/31276#section=Heat-of-Combustion	https://pubchem.ncbi.nlm.nih.gov/compound/Isoamyl-acetate#section=Heat-of-Combustion
	20	12.102	Isobutyl butyrate	C8H16O2	1159	1162	Sweet, fruity, apple-like, pineapple-like, bubble gum, tutti frutti	ND	82	https://www.thegoodscentscompany.com/data/rw1012391.html
	21	12.736	Alkyl butyrate	C7H12O2	1178	1180	Peach/apricot odour, sweet, pungent, fruity, green pineapple, waxy, tropical	ND	93	https://pubchem.ncbi.nlm.nih.gov/compound/16324#section=Experimental-Properties; https://www.thegoodscentscompany.com/data/rw1017881.html
	27	14.393	1-Methoxy-2-propyl acetate	C6H12O3	1230	1228	Sweet ether-like odor	ND	86	https://pubchem.ncbi.nlm.nih.gov/compound/1-Methoxy-2-propyl-acetate#section=Occupational-Exposure-Limits-%28OEL%29
	28	14.578	Ethyl hexanoate	C8H16O2	1236	1238	Sweet-ethereal like pineapple, with nuances of banana and strawberry	0.76 ppm	97	https://www.thegoodscentscompany.com/data/rw1004811.html	Hong J, Wang J, Zhang C, Zhao Z, Tian W, Wu Y, Chen H, Zhao D, Sun J. Unraveling variation on the profile aroma compounds of strong aroma type of Baijiu in different regions by molecular matrix analysis and olfactory analysis. RSC Adv. 2021 Oct 13;11(53):33511-33521. doi: 10.1039/d1ra06073b.
	29	14.732	Ethyl hexanoate (isomer)	C8H16O2	1241	1238	Sweet-ethereal like pineapple, with nuances of banana and strawberry	0.76 ppm	95	https://www.thegoodscentscompany.com/data/rw1004811.html	Hong J, Wang J, Zhang C, Zhao Z, Tian W, Wu Y, Chen H, Zhao D, Sun J. Unraveling variation on the profile aroma compounds of strong aroma type of Baijiu in different regions by molecular matrix analysis and olfactory analysis. RSC Adv. 2021 Oct 13;11(53):33511-33521. doi: 10.1039/d1ra06073b.
	33	15.574	Isoamyl butyrate	C9H18O2	1268	1266	Fruity, tropical, apricot, banana, green	ND	84	https://www.thegoodscentscompany.com/data/rw1003311.html
	35	15.798	Hexyl acetate	C8H16O2	1275	1275	Green, fruity, sweet, fatty, fresh, apple and pear	2 ppb	86	https://www.thegoodscentscompany.com/data/rw1003201.html	https://www.scentree.co/en/map/General
	38	16.416	2-Methylbutyl 2-methylbutyrate	C10H20O2	1294	1292	Sweet, fruity, estery, berry, green, waxy, apple	ND	87	https://www.thegoodscentscompany.com/data/rw1020361.html
	43	17.181	Propyl hexanoate	C9H18O2	1320	1316	Sweet, fruity, juicy, pineapple, green and tropical	ND	89	https://www.thegoodscentscompany.com/data/rw1034141.html
	45	17.558	Ethyl heptanoate	C9H18O2	1335	1331	Fruity, pineapple, sweet, estry, banana, berry, cognac and slightly green with a seedy nuance	2 ppb	88	https://www.thegoodscentscompany.com/data/rw1009171.html	https://www.atamanchemicals.com/ethyl-heptanoate_u25888/
	50	18.189	Isobutyl hexanoate	C10H20O2	1355	1356	Apple, Pineapple, Fruity	ND	83	https://www.thegoodscentscompany.com/data/rw1013501.html
	53	18.758	Allyl caproate	C9H16O2	1374	1370	Sweet, fruity, estry, juicy, caproate-like, pineapple	ND	94	https://www.thegoodscentscompany.com/data/rw1000731.html
	60	19.874	Butyl hexanoate	C10H20O2	1414	1413	Fruity, pineapple, waxy, green, juicy, apple	700 ppb	85	https://www.thegoodscentscompany.com/data/rw1007591.html	https://www.chemicalbook.com/ChemicalProductProperty_EN_CB6174888.htm
	62	20.526	Ethyl caprylate	C10H20O2	1437	1441	Waxy, sweet, musty, pineapple and fruity with a creamy, dairy nuance	5 ppb	96	https://www.thegoodscentscompany.com/data/rw1056351.html	https://www.chemicalbook.com/ChemicalProductProperty_EN_CB4852670.htm
	65	21.195	Isoamyl caproate	C11H22O2	1462	1464	Fruity, sweet, pineapple with a slightly pungent sour cheesey note	ND	81	https://www.thegoodscentscompany.com/data/rw1019751.html
	66	21.573	Methyl 2-hydroxy-4-methyl valerate	C7H14O3	1476	1470	Sweet, fruity, musty	ND	89	https://www.thegoodscentscompany.com/data/rw1037531.html
	69	22.48	Ethyl sorbate	C8H12O	1510	1505	Fruity, ethereal, rummy	ND	86	https://www.thegoodscentscompany.com/data/rw1023161.html
	73	23.434	Ethyl 2-hydroxy-4-methylpentanoate	C8H16O3	1548	1545	Fruity, fresh blackberry	ND	92	https://www.thegoodscentscompany.com/data/rw1476881.html
	77	24.733	Methyl caprate	C11H22O2	1598	1593	Fermented, oily, winey, fruit, floral	ND	94	https://www.thegoodscentscompany.com/data/rw1040271.html
	82	25.803	Ethyl caprate	C12H24O2	1643	1643	Fruity, reminiscent of cognac	ND	95	https://www.thegoodscentscompany.com/data/rw1015411.html
	85	26.302	Isoamyl octanoate	C13H26O2	1663	1660	Sweet, fruity, waxy, green, fatty, pineapple and coconut-like	ND	92	https://www.thegoodscentscompany.com/data/rw1019811.html
	87	27.053	Ethyl 9-decenoate	C12H22O2	1693	1694	Fruity, fatty, rose	0.1 ppm	91	https://www.thegoodscentscompany.com/data/rw1582591.html	Roldán, A.M.; Sánchez-García, F.; Pérez-Rodríguez, L.; Palacios, V.M. Influence of Different Vinification Techniques on Volatile Compounds and the Aromatic Profile of Palomino Fino Wines. Foods 2021, 10, 453. https://doi.org/10.3390/foods10020453
	89	27.385	2-Ethoxyethyl butyrate	C8H16O3	1708	-	ND	ND	86
	91	27.872	Propyl decanoate	C13H26O2	1729	1725	Waxy, fruity, fatty, green, vegetable, woody, oily	ND	81	https://www.thegoodscentscompany.com/data/rw1049681.html
	92	27.912	Benzyl acetate	C9H10O2	1731	1731	Pear-like, flowery (jasmine)	ND	91	https://pubchem.ncbi.nlm.nih.gov/compound/Benzyl-acetate
	94	28.198	Ethyl undecanoate	C13H26O2	1743	1740	Wine-like, fatty/fruity, somewhat nutty	ND	83	https://pubchem.ncbi.nlm.nih.gov/compound/Ethyl-undecanoate#section=Experimental-Properties
	99	29.205	Ethyl phenylacetate	C10H12O2	1787	1786	Sweet, fruity, like honey	650 ppb	87	https://www.thegoodscentscompany.com/data/rw1015111.html	https://pubchem.ncbi.nlm.nih.gov/compound/Ethyl-phenylacetate#section=Stability-Shelf-Life
	103	29.889	Phenethyl acetate	C10H12O2	1819	1809	Sweet honey floral rose yeasty honey cocoa balsamic	ND	95	https://www.thegoodscentscompany.com/data/rw1010031.html
	107	30.941	Isoamyl decanoate	C15H30O2	1868	1863	Waxy, banana fruity, sweet with a dirty green nuance	ND	84	https://www.thegoodscentscompany.com/data/rw1001591.html
	110	31.366	Ethyl 3-phenylpropionate	C11H14O2	1888	1886	Sweet, fruity, honey-like	ND	85	https://pubchem.ncbi.nlm.nih.gov/compound/Ethyl-3-phenylpropionate#section=Experimental-Properties;
	111	31.462	Dodecyl butyrate	C16H32O2	1893	2023	Fatty, fruity, rancid	ND	87	https://www.thegoodscentscompany.com/data/rw1043261.html
	127	33.744	Ethyl 4-octenoate	C10H18O	ND*	-	Fresh, pineapple, juicy, pear	ND	82	https://www.thegoodscentscompany.com/data/rw1022991.html
Ether	17	11.34	1-Methoxy-2-propanol	C4H10O2	1137	1131	Mild, ethereal	10 ppm	94	https://pubchem.ncbi.nlm.nih.gov/compound/1-Methoxy-2-propanol#section=Experimental-Properties	https://pubchem.ncbi.nlm.nih.gov/compound/1-Methoxy-2-propanol#section=Experimental-Properties
	56	18.958	3-Ethoxy-1-propanol	C5H12O2	1381	1378	Mild	ND	82	https://pubchem.ncbi.nlm.nih.gov/compound/3-Ethoxy-1-propanol#section=Chemical-and-Physical-Properties
	101	29.46	2-(2-Butoxyethoxy)Ethanol	C8H18O3	1798	1796	Faint butyl ; Mild ether	ND	87	https://pubchem.ncbi.nlm.nih.gov/compound/2-_2-Butoxyethoxy_Ethanol
	131	34.665	2-[2-(2-Butoxyethoxy)ethoxy]ethanol	C10H22O4	ND*	-	Mild	ND	81	https://sichdatonline.chemical-check.de/Dokumente/566/81449_0012_07-07-2017_EN.pdf
Furans	79	25.05	gamma-Valerolactone	C5H8O2	1611	1619	Herbal, sweet, warm, tobacco, cocoa, woody	ND	84	https://www.thegoodscentscompany.com/data/rw1024031.html
	88	27.298	gamma-Caprolactone	C6H10O2	1704	1703	Herbaceous, sweet	ND	89	https://www.thegoodscentscompany.com/data/rw1006382.html
	100	29.399	delta-Caprolactone	C6H10O2	1796	1792	Creamy, fruity, coconut	ND	83	https://www.thegoodscentscompany.com/data/rw1026382.html
	119	32.541	delta-Octalactone	C8H14O2	1975	1974	Sweet, coconut, creamy, coumarin and lactonic with a green, fatty nuance	ND	84	https://www.thegoodscentscompany.com/data/rw1006361.html
	122	33.062	3,4,5-Trimethyldihydrofuran-2-one	C7H10O2	ND*	-	ND	ND	83
	123	33.159	gamma-Decalactone	C10H18O2	ND*	2106	Fruity, peach, creamy and sweet with a fatty nuance	1 ppb	81	https://www.thegoodscentscompany.com/data/rw1012281.html	https://pt.odowell.com/us-natural-gamma-decalactone.html
	132	34.724	delta-Decalactone	C10H18O2	ND*	2192	Sweet, creamy, lactonic, fatly, coconut, milky	100 ppb	93	https://www.thegoodscentscompany.com/data/rw1013411.html	https://www.scentree.co/en/Delta-Decalactone.html
	133	35.107	3,4,5-Trimethyldihydrofuran-2-one (isomer)	C7H10O2	ND*	-	ND	ND	81
	137	36.556	gamma-Dodecalactone	C12H22O2	ND*	2415	Waxy, fatty, sweet aroma with green rind-like undertones	7 ppb	92	https://www.thegoodscentscompany.com/data/rw1013371.html	https://health.ec.europa.eu/document/download/192abfd4-0b50-421d-a4f2-7322d1d9eb71_en?filename=scenihr_o_051.pdf
	138	37.184	delta-Dodecalactone	C12H22O2	ND*	2426	Fruity, peach-like and buttery aroma	50-500 ppb (depend on the isomer)	85	https://www.thegoodscentscompany.com/data/rw1013351.html	http://www.leffingwell.com/chirality/delta-dodecalactone.htm
Ketone	2	4.467	2-Butanone	C4H8O	909	907	Acetone, ethereal, fruity, camphoreous	5.4 ppm	87	https://www.thegoodscentscompany.com/data/rw1007581.html	https://www.epa.gov/sites/default/files/2016-09/documents/methyl-ethyl-ketone.pdf
	4	6.408	Diacetyl	C4H6O2	984	986	Sweet, creamy, buttery, pungent, with a pungent caramellic nuance	3 ppb	94	https://www.thegoodscentscompany.com/data/rw1014611.html	https://pdf.sciencedirectassets.com/279785/1-s2.0-S0022030220X00099/1-s2.0-S002203022030518X/main.pdf?X-Amz-Security-Token=IQoJb3JpZ2luX2VjENz%2F%2F%2F%2F%2F%2F%2F%2F%2F%2FwEaCXVzLWVhc3QtMSJHMEUCID%2Bskun31uU7sSomauxAGN%2F071XRiD9xQ5UmGlMDTnTtAiEA0RD0DoXBHTn3IJVt2wtlyjlEc1kiIsgHEz0jcWFTug8qsgUIRRAFGgwwNTkwMDM1NDY4NjUiDBbOdSn59YRu%2FQOP5yqPBf8thUK%2FuAzZd%2Bh8fwFoXVXYsl7zwxFlXDHGYG8xR5sZFp8lhufvmt…
	19	11.954	Acetyl valeryl	C7H12O2	1155	1153	Buttery, cheesy, oily	ND	85	https://www.thegoodscentscompany.com/data/rw1025601.html
	22	12.91	Butylacetone	C7H14O	1184	1185	Fruity, banana-like	0.15-0.35 ppm	96	https://pubchem.ncbi.nlm.nih.gov/compound/2-Heptanone#section=Ionization-Potential	https://pubchem.ncbi.nlm.nih.gov/compound/2-Heptanone#section=Odor-Threshold
	37	16.193	Acetoin	C4H8O2	1287	1289	Creamy, dairy, sweet, milky, buttery	800 ppb	95	https://www.thegoodscentscompany.com/data/rw1007331.html	http://www.leffingwell.com/odorthre.htm
	40	16.658	Acetol	C3H6O2	1302	1303	Pungent, sweet-caramellic, somewhat choking etheral aroma	ND	96	https://pubchem.ncbi.nlm.nih.gov/compound/Hydroxyacetone#section=Experimental-Properties	ND
	46	17.751	Methylheptenone	C8H14O	1340	1341	Fatty, green, citrus	50 ppb	96	https://pubchem.ncbi.nlm.nih.gov/compound/6-Methyl-5-hepten-2-one#section=Color-Form	https://www.chemicalbook.com/ChemicalProductProperty_EN_CB4729000.htm
	47	17.922	3-Hydroxy-2-pentanone	C5H10O2	1346	1344	Herbal, truffle	ND	92	https://www.thegoodscentscompany.com/data/rw1036801.html
	51	18.367	2-Hydroxy-3-pentanone	C5H10O2	1361	1361	Truffle, earthy, nutty	ND	88	https://www.thegoodscentscompany.com/data/rw1551601.html
	57	19.248	2-Nonanone	C9H18O	1391	1394	Hot milk, soap, green, fishy, fresh, weedy, earthy, herbal, fruity-floral, slightly fatty	5-200 ppb	97	https://hmdb.ca/metabolites/HMDB0031266	https://www.chemicalbook.com/ChemicalProductProperty_EN_CB2231785.htm
	63	20.774	5-Nonen-2-one	C9H16O	1447	1437	Fruity, berry	ND	80	https://www.thegoodscentscompany.com/data/rw1548391.html
	67	22.12	2-Decanone	C10H20O	1496	1495	Orange, floral, fatty, peach	ND	95	https://www.chemicalbook.com/ChemicalProductProperty_EN_CB8274144.htm
	78	24.82	2-Undecanone	C11H22O	1602	1606	Waxy, fruity, creamy, fatty, orris, floral	7-82 ppb	96	https://www.thegoodscentscompany.com/data/rw1021151.html	https://www.chemicalbook.com/ChemicalProductProperty_EN_CB5285835.htm
	83	26.083	Acetophenone	C8H8O	1654	1656	Sweet pungent (resembling the odor of oranges), strong medicinal odor, almond-like smell	65 ppm	94	https://pubchem.ncbi.nlm.nih.gov/compound/Acetophenone#section=Color-Form	https://pubchem.ncbi.nlm.nih.gov/compound/Acetophenone#section=Surface-Tension
	106	30.783	Nerylacetone	C13H22O	1861	1865	Fatty, metallic	60 ppb-6.4 ppm	81	https://www.thegoodscentscompany.com/data/rw1057181.html	https://www.chemicalbook.com/ChemicalProductProperty_EN_CB8761079.htm
Terpene	7	7.44	alpha-Pinene	C10H16	1019	1017	Woody, pine, terpenic, cooling, camphoreous, fresh, herbal	6 ppb	80	https://www.thegoodscentscompany.com/data/rw1006351.html	http://www.leffingwell.com/odorthre.htm
	23	13.17	D-Limonene	C10H16	1192	1193	Sweet, citrus and peely	10 ppb	92	https://www.thegoodscentscompany.com/data/rw1013771.html	http://www.leffingwell.com/odorthre.htm
	24	13.511	Eucalyptol	C10H18O	1202	1198	Eucalyptus, herbal, camphoreous, medicinal	12 ppb	85	https://www.thegoodscentscompany.com/data/rw1056361.html	http://www.leffingwell.com/odorthre.htm
Nitrile	117	32.024	Phenylacetonitrile	C8H7N	1933	1931	Bitter almonds, spicy, floral	0.2ppt	91	https://www.thegoodscentscompany.com/data/rw1049061.html	https://doi.org/10.1016/j.watres.2016.06.029
Sulfone	112	31.565	Dimethyl sulfone	C2H6O2S	1898	1895	Odorless	ND	89	https://pubchem.ncbi.nlm.nih.gov/compound/Dimethyl-Sulfone
Thiolane	71	22.965	Dihydro-2-methyl-3(2H)-thiophenone	C5H8OS	1529	1525	Sulfurous	ND	90	https://www.chemicalbook.com/ChemicalProductProperty_EN_CB7178474.htm
Trisulfide	55	18.917	Dimethyl trisulfide	C2H6S3	1380	1381	Garlic-like, onion-like, sulfurous	0.005-0.01 ppb	83	https://pubchem.ncbi.nlm.nih.gov/compound/Dimethyl-Disulfide#section=Odor-Threshold	https://doi.org/10.3390/foods12071371
RT	Retention time
LRI	Linear Retention Index
Exp.	Experimental
Theor.	Theoretical
ND	Not determined
*	As the retention time of C20, Table S2, was 32.848 min, the equation for determining the linear retention index, LRI, of compounds detected at higher retention time was not applicable.
SI	Similarity index
REF	Reference
