# Supplementary material for: Matching the Sensory Analysis of Serpa PDO Cheese with the Volatile Profiles—A Preliminary Study
Source: Foods. 2025 Apr 25;14(9):1509. doi: 10.3390/foods14091509 (PMC12072146; doi:10.3390/foods14091509)
Supplement: Supplementary file 1 [file foods-14-01509-s001.zip › Supplementary file/Table S3.xlsx]

## Sheet: Sheet1
Table S3. Pearson's correlation coefficients between the relative volatile compounds area and the sensory evaluation made by the sensory panel for the Serpa cheese samples
Compounds	Classification (Final Score)	Compounds	Classification (Taste & Smell)
C117	0.782557	C117	0.773412
C75	0.696633	C75	0.747038
C21	0.689182	C21	0.722216
C87	0.602452	C90	0.711264
C90	0.572783	C103	0.687981
C103	0.566386	C64	0.644556
C15	0.538435	C56	0.630362
C112	0.523919	C80	0.628394
C35	0.505682	C87	0.568853
C39	0.497299	C86	0.537618
C80	0.467956	C35	0.530969
C44	0.458758	C15	0.513996
C20	0.442957	C112	0.481827
C56	0.406681	C39	0.464272
C109	0.40579	C74	0.445503
C74	0.393523	C44	0.405659
C86	0.391413	C98	0.403575
C64	0.389605	C26	0.402829
C14	0.36555	C37	0.387108
C98	0.362049	C4	0.375781
C33	0.333606	C89	0.369768
C59	0.318097	C2	0.326244
C65	0.311997	C40	0.282373
C26	0.28326	C71	0.280998
C2	0.279611	C14	0.278327
C130	0.27256	C20	0.263959
C85	0.257098	C51	0.252995
C138	0.227126	C33	0.251043
C89	0.20673	C140	0.229738
C113	0.194418	C47	0.22811
C140	0.191607	C109	0.209231
C79	0.189414	C22	0.204628
C22	0.175342	C73	0.178721
C57	0.152693	C113	0.163323
C40	0.141827	C59	0.156956
C16	0.114118	C68	0.140818
C4	0.112025	C130	0.140776
C107	0.104302	C1	0.133148
C71	0.102176	C85	0.117886
C37	0.0984116	C65	0.113972
C68	0.0961637	C57	0.103284
C123	0.0928478	C31	0.0810179
C1	0.0906733	C96	0.0674906
C111	0.0672586	C79	0.0630287
C96	0.0653694	C123	0.0508063
C47	0.0579363	C133	0.0465197
C60	0.0490545	C138	0.0356051
C38	0.0450331	C143	-0.00374335
C73	0.037926	C16	-0.00975002
C53	0.0244918	C119	-0.0272632
C67	0.0172642	C18	-0.050338
C133	0.0142357	C53	-0.0621311
C77	0.0133227	C67	-0.0634394
C19	0.0133227	C50	-0.0717698
C142	0.0133227	C121	-0.0809989
C25	0.0133227	C105	-0.083586
C92	0.0133227	C115	-0.0852192
C9	0.0129246	C28	-0.0877723
C30	0.0120302	C132	-0.0884632
C78	0.00981939	C48	-0.0914689
C32	0.00246006	C104	-0.105434
C143	-0.00777142	C107	-0.109521
C29	-0.0322194	C111	-0.110803
C70	-0.0405987	C3	-0.111491
C51	-0.0426966	C60	-0.112442
C5	-0.0449012	C42	-0.114044
C121	-0.0466489	C38	-0.116564
C36	-0.0622434	C78	-0.1179
C114	-0.0677719	C52	-0.132319
C137	-0.0719452	C131	-0.140908
C41	-0.0741436	C46	-0.142868
C95	-0.0741436	C84	-0.145075
C8	-0.0755399	C19	-0.147067
C28	-0.0832419	C142	-0.147067
C50	-0.091339	C25	-0.147067
C7	-0.0928961	C92	-0.147067
C43	-0.0983489	C77	-0.147067
C52	-0.104001	C30	-0.148184
C42	-0.108999	C7	-0.153759
C126	-0.109123	C32	-0.159231
C125	-0.112628	C41	-0.170464
C49	-0.12342	C95	-0.170464
C127	-0.126054	C12	-0.178678
C110	-0.126827	C34	-0.179912
C105	-0.132165	C94	-0.180491
C31	-0.134587	C54	-0.180491
C94	-0.145005	C122	-0.192676
C54	-0.145005	C76	-0.203337
C48	-0.149728	C114	-0.204366
C45	-0.155171	C36	-0.205893
C135	-0.16322	C9	-0.215086
C82	-0.163717	C137	-0.229614
C136	-0.165564	C102	-0.231075
C104	-0.165649	C100	-0.234751
C122	-0.169132	C27	-0.246227
C141	-0.17177	C49	-0.246264
C102	-0.178646	C81	-0.246409
C97	-0.186963	C91	-0.251828
C91	-0.191308	C8	-0.25714
C100	-0.206506	C5	-0.265751
C81	-0.207086	C11	-0.266765
C6	-0.209479	C126	-0.267731
C88	-0.225693	C70	-0.268321
C62	-0.226811	C29	-0.271304
C93	-0.23076	C110	-0.275121
C115	-0.232253	C45	-0.278209
C116	-0.240437	C124	-0.281579
C119	-0.243183	C135	-0.289678
C118	-0.244599	C128	-0.295185
C132	-0.251178	C6	-0.299021
C3	-0.278724	C88	-0.304025
C17	-0.282935	C66	-0.320318
C66	-0.294138	C97	-0.327919
C84	-0.295836	C118	-0.333024
C134	-0.301479	C125	-0.337204
C18	-0.301576	C136	-0.339539
C63	-0.307194	C69	-0.347613
C131	-0.310668	C101	-0.347613
C34	-0.312769	C129	-0.351697
C124	-0.317256	C141	-0.358359
C139	-0.334497	C43	-0.364577
C24	-0.337684	C116	-0.365768
C55	-0.338698	C134	-0.36707
C46	-0.338855	C93	-0.367828
C27	-0.341443	C17	-0.387168
C72	-0.343225	C24	-0.393892
C12	-0.34373	C127	-0.403475
C23	-0.356614	C23	-0.427984
C108	-0.36126	C120	-0.43244
C61	-0.368825	C82	-0.435175
C11	-0.372157	C62	-0.438098
C13	-0.41524	C61	-0.4503
C83	-0.4445	C63	-0.462211
C10	-0.48924	C55	-0.46272
C76	-0.510338	C139	-0.488694
C120	-0.513069	C83	-0.490277
C106	-0.583761	C108	-0.516921
C128	-0.589502	C58	-0.544312
C69	-0.62771	C72	-0.54987
C101	-0.62771	C10	-0.566986
C129	-0.630699	C144	-0.615445
C58	-0.669476	C13	-0.656264
C144	-0.710924	C106	-0.683051
C99	-0.726773	C99	-0.703857
